# Supplementary material for: Comparative Genomics Analysis of a New Exiguobacterium Strain from Salar de Huasco Reveals a Repertoire of Stress-Related Genes and Arsenic Resistance
Source: Front Microbiol. 2017 Mar 21;8:456. doi: 10.3389/fmicb.2017.00456 (PMC5360010; doi:10.3389/fmicb.2017.00456)
Supplement: Supplementary file 2 [file Table_2.xlsx]

## Sheet: Sheet1
Supplementary Table S2. Primers used in qRT-PCR assays to quantify the transcripts of interest genes.
Gene target	Forward primer	Reverse primer
16S rRNA	TGCCCCTTATGAGTTGGGCTACA	TGTGTACAAGACCCGGGAACGTAT
arsB	AGCCGAGCACGGTCATTAAA	AACGACTTGCTCCGTCTTCA
arsR	TGCAGCTTCGTCGACTGTTT	ACAGCTCGCATCGACCATCT
arsC	ACGCGATGTGCTCGGAGATA	CCGCAACCCATCGTGATCAA
acr3	CGTCGCTTCACTCAGCATCT	TGGTTCGACTTGGCGAGAAA
