# Supplementary material for: Comparative Genomics Analysis of a New Exiguobacterium Strain from Salar de Huasco Reveals a Repertoire of Stress-Related Genes and Arsenic Resistance
Source: Front Microbiol. 2017 Mar 21;8:456. doi: 10.3389/fmicb.2017.00456 (PMC5360010; doi:10.3389/fmicb.2017.00456)
Supplement: Supplementary file 3 [file Table_3.xlsx]

## Sheet: genes of interest (copy number)
Supplementary Table S3. Number of gene copies related to stress response found on the 34 Exiguobacterium strains.
	aseR arsR	arsB	arsA	arsD	acr3	arsC	katA	katE	ahpC	ahpF	sodA	ohrR	tpx	nox	gpo, btuE, BsaA	ohrA	ung	ndk	mutM	nth	yfhQ mutY	uvrA	uvrB	uvrC	mfd	mutL	mutS	recA	recD	recU	recN	recG	recO	recR	recF	recX	recJ	recQ	addA recB	addB	ssb	sbcC	sbcD	ruvA	ruvB	lexA	phrB	cry-DASH	opuBA
Exiguobacterium acetylicum DSM 20416	1	1					1		1	1	1	1	1	1	2	2	1	1	1	1	1	1	1	1	1	2	2	1	1	1	1	1	1	1	1	1	1	1	1	1	1	1	1	1	2	1	2	2	1
Exiguobacterium acetylicum ZBG2	1	1					1		1	1	1	1	1	1	2	2	1	1	1	1	1	1	1	1	1	1	2	1	1	1	1	1	1	1	1	1	1	1	1	1	1	1	1	1	2	1	2	1	1
Exiguobacterium alkaliphilum 12/1	1	1	1	1			1	1	1	1	1	1	1	1	1	1	1	1	1	1	1	2	2	1	1	1	3	1	1	1	1	1	1	1	1	1	1	1	1	1	1	1	1	1	1	1	2	1	1
Exiguobacterium antarcticum B7	1	1					1		1	1	1	1	1	1	2	1	1	1	1	1	1	1	1	1	1	1	2	1	1	1	1	1	1	1	1	1	1	1	1	1	1	1	1	1	2	1	2	1
Exiguobacterium antarcticum DSM 14480	1	1	1	1		1	1		1	1	1	1	1	1	2	2	1	1	1	1	1	1	1	1	1	1	2	1	1	2	1	1	1	1	1	1	1	1	1	1	1	1	1	1	2	2	2	1
Exiguobacterium aurantiacum DSM 6208	1	1	1	1		1	1	1	1	1	1	1	1	1	1	1	1	1	1	1	1	1	1	1	1	1	3	1	1	1	1	1	1	1	1	1	1	1	1	1	1	1	1	1	1	1	1	1	1
Exiguobacterium enclense NIO-1109	1	1					1		1	1	1	1	1	1	2	2	1	1	1	1	1	1	1	1	1	1	2	1	1	1	1	1	1	1	1	1	1	1	1	1	1	1	1	1	2	2	2	1	1
Exiguobacterium indicum RSA11	1	1					1		1	1	1	1	1	1	2	2	1	1	1	1	1	1	1	1	1	1	2	1	1	1	1	1	1	1	1	1	1	1	1	1	2	1	1	1	2	2	2	1	1
Exiguobacterium indicum RSA42	1	1	1	1		1	1		1	1	1	1	1	1	2	2	1	1	1	1	1	1	1	1	2	1	2	1	1	1	1	1	1	1	1	1	1	1	1	1	1	1	1	1	2	2	2	1
Exiguobacterium marinum DSM 16307	1	1					1	1	1	1	1	2	1	1	1	1	1	1	1	1	1	1	1	1	1	1	3	1	1	1	1	1	1	1	1	1	1	1	1	1	1	1	1	1	1	1	1	1
Exiguobacterium mexicanum HUD	1	1	1	1			1	1	1	1	1	1	1	1	1	1	1	1	1	1	1	1	1	1	1	1	3	1	1	1	1	1	1	1	1	1	1	1	1	1	2	1	1	1	1	1	2	1	2
Exiguobacterium oxidotolerans JCM 12280	1	1					2	1	1	1	1	2	1	1	2	2	1	1	1	1	1	1	1	1	1	1	2	1	1	2	1	1	1	1	1	1	1	1	1	1	2	1	1	1	1	1	1	1
Exiguobacterium pavilionensis RW-2	1	1	1	1			1	1	1	1	1	1	1	1	1	1	1	1	1	1	1	1	1	1	1	1	3	1	1	1	1	1	1	1	1	1	1	2	1	1	1	1	1	1	1	1	2	1	2
Exiguobacterium pavilionensis N139	1	1	1	1			1	1	1	1	1	1	1	1	1	1	1	1	1	1	1	1	1	1	1	1	3	1	1	1	1	1	1	1	1	1	1	1	1	1	1	1	1	1	1	1	2	1	2
Exiguobacterium sibiricum 255-15	1	1					1		1	1	1	1	1	1	2	2	1	1	1	1	1	1	1	1	1	1	2	1	1	1	1	1	1	1	1	1	1	1	1	1	1	1	1	1	2	1	3	1
Exiguobacterium sibiricum 7-3	1	1					1		1	1	1	1	1	1	2	2	1	1	1	1	1	1	1	1	1	1	2	1	1	1	1	1	1	1	1	1	1	1	1	1	1	1	1	1	2	1	2	1
Exiguobacterium sp. S17	1	1	1	1	1	1	1	1	1	1	1	1	1	1	1	1	1	1	1	1	1	1	1	2	1	1	3	1	1	1	2	1	1	1	1	1	1	1	1	1	4	1	1	1	1	1	2	1	2
Exiguobacterium sp. AT1b	1	1	1	1			1	1	1	1	1	1	1	1	1	1	1	1	1	1	1	1	1	1	1	1	3	1	1	1	1	1	1	1	1	1	1	1	1	1	1	1	1	1	1	1	1	1	1
Exiguobacterium sp. MH3	1	1					1		1	1	1	1	1	1	2	2	1	1	1	1	1	1	1	1	1	1	2	1	1	2	1	1	1	1	1	1	1	1	1	1	1	1	1	1	2	2	2	1	2
Exiguobacterium sp. ZWU0009	1	1					1		1	1	1	1	1	1	2	2	1	1	1	1	1	1	1	1	2	1	2	1	1	1	1	1	1	1	1	1	1	1	1	1	1	1	1	1	2	1	2	1	1
Exiguobacterium sp. ZOR0005	1	1	1	1		1	1	1	1	1	1	1	1	1	1	1	1	1	1	1	1	1	1	1	1	1	3	1	1	1	1	1	1	1	1	1	1	1	1	1	1	2	1	1	1	1	1	1	2
Exiguobacterium sp. leaf187	1	1					1		1	1	1	1	1	1	2	2	1	1	1	1	1	1	1	1	1	1	2	1	1	2	1	1	1	1	1	1	1	1	1	1	1	1	1	1	2	2	2	1	1
Exiguobacterium sp. leaf196	1	1					1		1	1	1	1	1	1	2	2	1	1	1	1	1	1	1	1	2	1	2	1	1	1	1	1	1	1	1	1	1	1	1	1	1	1	1	1	2	1	2	1	1
Exiguobacterium sp. OS-77	1	1					1		1	1	1	1	1	1	2	2	1	1	1	1	1	1	1	1	1	1	2	1	1	1	1	1	1	1	1	1	1	1	1	1	1	1	1	1	2	1	2	1	1
Exiguobacterium sp. RIT341	1	1					1		1	1	1	1	1	1	2	2	1	1	1	1	1	1	1	1	1	1	2	1	1	1	1	1	1	1	1	1	1	1	1	1	1	1	1	1	2	1	2	1	1
Exiguobacterium sp. AB2	1	1	1	1			1	1	1	1	1	1	1	1	1	1	1	1	1	1	1	1	1	1	1	1	3	1	1	2	1	1	1	1	1	1	1	1	1	1	2	1	1	2	1	1	2	1	1
Exiguobacterium sp. GIC31	1	1	1	1			1	1	1	1	1	1	1	1	1	1	1	1	1	1	1	1	1	1	1	1	3	1	1	1	1	1	1	1	1	1	1	1	1	1	1	1	1	1	1	1	2	1	2
Exiguobacterium sp. NG55	1	1	1	1			1	1	1	1	1	1	1	1	1	1	1	1	1	1	1	1	1	1	1	1	3	1	1	1	1	1	1	1	1	1	1	1	1	1	2	1	1	1	1	1	1	1
Exiguobacterium sp. BMC-KP	1	1					1		1	1	1	1	1	1	2	2	1	1	1	1	1	1	1	1	1	1	2	1	1	1	1	1	1	1	1	1	1	1	1	1	2	1	1	1	2	1	2	1	1
Exiguobacterium sp. 8-11-1	1	1	1	1		1	1	1	1	1	1	1	1	1	1	1	1	1	1	1	1	1	1	1	1	1	3	1	1	1	1	1	1	1	1	1	1	1	1	1	1	1	1	1	1	1	1	1	2
Exiguobacterium sp. JLM-2	1	1	1	1			1	1	1	1	1	1	1	1	1	1	1	1	1	1	1	1	1	1	1	1	3	1	1	1	1	1	1	1	1	1	1	1	1	1	1	1	1	1	1	1	1	1	1
Exiguobacterium undae DSM 14481	1	1				1	1		1	1	1	1	1	1	2	2	1	1	1	1	1	1	1	1	1	1	2	1	1	1	1	1	1	1	1	1	1	1	1	1	1	1	1	1	2	1	2	1
Exiguobacterium undae 190-11	1	1	1	1		1	1		1	1	1	1	1	1	2	2	1	1	1	1	1	1	1	1	1	1	2	1	1	1	1	1	1	1	1	1	1	1	1	1	1	1	1	1	2	1	2	1
Exiguobacterium sp. SH31	1	1	1	1	1	1	1	1	1	1	1	1	1	1	1	1	1	1	1	1	1	1	1	1	1	1	3	1	1	1	1	1	1	1	1	1	1	1	1	1	1	1	1	1	1	2	2	1	2
Total	34	34	17	17	2	9	35	16	34	34	34	36	34	34	53	52	34	34	34	34	34	35	35	35	37	35	83	34	34	39	35	34	34	34	34	34	34	35	34	34	43	35	34	35	52	41	61	35	33
[truncated: 73 more columns]
