# Supplementary material for: Comparative Genomics Analysis of a New Exiguobacterium Strain from Salar de Huasco Reveals a Repertoire of Stress-Related Genes and Arsenic Resistance
Source: Front Microbiol. 2017 Mar 21;8:456. doi: 10.3389/fmicb.2017.00456 (PMC5360010; doi:10.3389/fmicb.2017.00456)
Supplement: Supplementary file 4 [file Table_4.xlsx]

## Sheet: response-genes (copy numbers)
Supplementary Table S4. Number of gene copies related to Metal resistance/response found on the 34 Exiguobacterium strains.
Strain	Metal-response genes
	Cadmium-Cobalt-Zinc				Cadmium			Copper								Mercury					Tellurium		Arsenic						Chromium
	czcA	czcB	czcD	czcR	cadC	cadA	cadD	copA	copB	copC	copD	copY	copZ	csoR	cueR	merA	merB	merE	merR	merT	tehB	terC	arsR	arsB	arsA	arsD	acr3	arsC	chrR	srpC
E. acetylicum DSM 20416		1	1	1	2	3	1	1	1	1	1		1	2	2	2	3					1	1	1					1	1
E. acetylicum ZBG2		1	1	1	2	2		1	1	1	1		1	2		1						1	1	1					1	1
E. alkaliphilum 12/1			1		1	3	2	1	1				1	2		1					1	1	1	1	1	1			1	1
E. antarcticum B7			1	1	1	1		1					1	2		1						1	1	1					1	1
E. antarcticum DSM 14480			1	1	2	2		1	1		1		1	2		1						1	1	1	1	1		1	1	1
E. aurantiacum DSM 6208			1		1	2		1	1				3	2		1					1	1	1	1	1	1		1	1	1
E. enclense NIO-1109			1	1	2	2		1	1	1	1		1	2		1						1	1	1					1	1
E. indicum RSA11			1	1	1			1		1	1		1	2		1						1	1	1					1	1
E. indicum RSA42		1	1	1	1			1		1	1		1	2	1	1						1	1	1	1	1		1	1	1
E. marinum DSM 16307			1		1	1		1	1				1	2		1					1	1	1	1					1	1
E. mexicanum HUD	1		3		3	5	4	2	1			1	3	2		2		1	1	1	1	1	1	1	1	1			1	1
E. oxidotolerans JCM 12280			1	1	1	1		1					1	2		1			1			1	1	1					2	1
E. pavilionensis N139			3		3	4	2	2	1			1	3	2	1	2			1	1		1	1	1	1	1			1	1
E. pavilionensis RW-2			1		1	1		1	1				1	2		1						1	1	1	1	1			1	1
E. sibiricum 255-15			1	1	1	1		1					1	2		1						1	1	1					1	1
E. sibiricum 7-3			1		1	1		1		1	1		1	2		1						1	1	1					1	1
E. sp. 8-11-1			1		1	1		1					1	2		1						1	1	1	1	1		1	1	1
E. sp. AB2			1		1	1		1	1				1	2		1						1	1	1	1	1			1	1
E. sp. AT1b			1		1	1		1	1				1	2	1	1					1	1	1	1	1	1			2	1
E. sp. BMC-KP			1	1	2	2		1	1	1	1		1	2		1						1	1	1					1	1
E. sp. GIC31			3		2	4	1	2	2			1	5	2	1	2	3	1	1			1	1	1	1	1			1	1
E. sp. JLM-2			1		1	1		1	1				1	2	1	1					1	1	1	1	1	1			2	1
E. sp. leaf187			1	1	2	2		1	1	1	1		1	2		1						1	1	1					1	1
E. sp. leaf196			1	1	1			1		1	1		1	2		1						1	1	1					1	1
E. sp. MH3			1	1	1			1		1	1		1	2		1						1	1	1					1	1
E. sp. NG55			1		1	1		1	1				1	2	1	1					1	1	1	1	1	1			2	1
E. sp. OS-77			1	1	1			1	1	1	1		1	2		1						1	1	1					1	1
E. sp. RIT341			1	1	2	2		2		2	1		1	2		1						1	1	1					1	1
E. sp. S17	1		1		1	1		1					1	2		1			1		1	1	1	1	1	1	1	1	1	1
E. sp. SH31	1		1		1	1		1					1	2		1					1	1	1	1	1	1	1	1	1	1
E. sp. ZOR0005			1		1	1		1					1	2		1						1	1	1	1	1		1	2	1
E. sp. ZWU0009		1	2	1	3	3	1	2	1	3	1		1	2		1						1	1	1					1	1
E. undae 190-11				1	1	1		1			1		1	2		1						1	1	1	1	1		1	1	1
E. undae DSM 14481				1	1	1		1			1		1	2		1						1	1	1				1	1	1
